# Supplementary material for: Toxic Effects of Sulfur Dioxide: A Review
Source: Toxics. 2026 Jan 21;14(1):100. doi: 10.3390/toxics14010100 (PMC12846270; doi:10.3390/toxics14010100)
Supplement: Supplementary file 1 [file toxics-14-00100-s001.zip]

Archive with 1 entries (1 files):
- toxics-4075105-supplementary.pdf
